# Supplementary material for: Ethnobotanical Inventory on the Vernacular Names of Useful Plants: Data of over 120 Years for the Ligurian Region (Northern Italy)
Source: Plants (Basel). 2026 Jul 17;15(14):2193. doi: 10.3390/plants15142193 (PMC13417562; doi:10.3390/plants15142193)
Supplement: Supplementary file 1 [file plants-15-02193-s001.zip]

Archive with 1 entries (1 files):
- plants-4406309-supplementary.pdf
